# Supplementary material for: In Vitro Characterization of Human CD24hiCD38hi Regulatory B Cells Shows CD9 Is Not a Stable Breg Cell Marker
Source: Int J Mol Sci. 2021 Apr 27;22(9):4583. doi: 10.3390/ijms22094583 (PMC8123770; doi:10.3390/ijms22094583)
Supplement: Supplementary file 1 [file ijms-22-04583-s001.zip]

Archive with 1 entries (1 files):
- ijms-1187219-supplementary.pdf
